# Supplementary material for: Enhanced Anti-Herpetic Activity of Valacyclovir Loaded in Sulfobutyl-ether-β-cyclodextrin-decorated Chitosan Nanodroplets
Source: Microorganisms. 2023 Sep 30;11(10):2460. doi: 10.3390/microorganisms11102460 (PMC10609596; doi:10.3390/microorganisms11102460)
Supplement: Supplementary file 1 [file microorganisms-11-02460-s001.zip]

Archive with 1 entries (1 files):
- microorganisms-2637321-supplementary.pdf
